# Supplementary material for: Eukaryotic-like phosphoprotein phosphatase (PPP) enzyme evolution: interactions with environmental toxins and regulatory proteins
Source: Biosci Rep. 2023 May 23;43(5):BSR20230378. doi: 10.1042/BSR20230378 (PMC10214084; doi:10.1042/BSR20230378)
Supplement: Supplementary Table S1 [file BSR-2023-0378_supp1.xlsx]

## Sheet: Sheet2
		Phylogenetic					Toxin-Binding Sites										Beta12 - Beta13 Loop Residues
Structure/Reg Protein		Distribution	Site 1	Site 2	Site 3	Site 4	Site 5	Site 6	Site 7	Site 8	Site 9	Site 10				Site 7	Site 8		Site 9	Site 10
			R96 (R89)	I130 (I123)	Y134 (Y127)	W206 (W200)	R221 (R214)	V250 (L243)	Y272 (Y265)	C273 (C266)	E275 (R268)	F276 (C269)		P270 (P263)	N271 (N264)	Y272 (Y265)	C273 (C266)	G274 (Y267)	E275 (R268)	F276 (C269)	D277 (G270)
PP1 Regulators
2O8A (I-2)*		Al,Am,E,F,H,M,P,S	E151, H148 (H)		N150 (H)		G152 (φ)	R145, Y149 (H)	H148 (H)	H148 (φ)	K144 (H)	F141 (φ)				H148 (H)	H148 (φ)		K144 (H)	F141 (φ)
4MOY (PNUTS)		Am,F,M	V423 (H)		N424 (H)					V421 (φ)	N422 (φ)			R420 (φ)	L415 (φ)		V421 (φ)	R420 (φ)	N422 (φ)
3EGG (Spinophilin)		M	N471 (H)		V474, P476 (φ)					R470 (φ)				R469 (φ)	N464 (H)		R470 (φ)	R470 (φ)
3HVQ (Neurabin-1)		M	N480 (H)		P485 (φ)					N473 (φ)				R478 (φ)	N473 (H)		N473 (φ)	R479 (φ)
4V0U (CReP/R15B)**														R658 (H)	R658 (H)						E656 (φ)
Truncated: 631-701
4V0V (Crep/R15B)														R658 (H)	R658,D655 (H)						E656 (φ)
Truncated: 631-660
4V0X (CReP/R15B)			G660 (H)		W662 (φ)					K659 (φ)				R658 (φ)			K659 (φ)
Truncated: 631-684
5INB (RepoMan)		M													E406,A410 (φ)
5IOH (RepoMan)		M												F404 (φ)
5J28 (KI67)		M												F517 (φ)	E519 (H)
PP2A Regulators
3C5W (PME-1)		Al,Am,Cl,E,F,M,P,R,S	X		X		X	X	X		X	X				X			X	X
3P71 (LCMT-1)		Al,Am,Cr,E,F,H,M,P,R,S	X		X	X	X		X		X	X			X	X		X	X	X	X
* Note: This structure contains the rat PP1gamma subunit. The binding residues have been converted for this table into the equivalent human PP1alpha numbers.
** Note: This structure contains the mouse PP1-gamma subunit. The residue numbering however is the same as for human PP1-alpha.
Residue numbering is PP1 (PP2A) for each position				Interaction key: H = hydrogen bond; φ = hydrophobic interaction
Regulatory subunit motifs:							Phylogenetic distribution code:
	PNUTS: "Arg" motif (419 ERVNVN 424)								Al = Alveolates
	Spinophilin: "Arg" motif (468 DRRNEDV 474)								Am = Amoebozoa
	Neurabin-1: "Arg" motif (477 DRRNDDV 483)								Cl = Chlorophyte algae
	R15B: "Arg" Motif (657 DRKGPW 662)								Cr = Cryptophytes
	RepoMan: KiR-SLiM motif (404 FDESLPANTPLRKGGTPVC 422)								E = Excavates
	Ki67: KiR-SLiM motif (517 FDENLPPNTPLKRGEAPTK 535)								F = Fungi
									H = Haptophytes
									M = Metazoa
									P = Plants
									R = Rhodophytes
									S = Stramenopiles
